# Supplementary material for: Cold Plasma-Induced Changes in Stevia rebaudiana Morphometric and Biochemical Parameter Correlations
Source: Plants (Basel). 2023 Apr 8;12(8):1585. doi: 10.3390/plants12081585 (PMC10145628; doi:10.3390/plants12081585)
Supplement: Supplementary file 1 [file plants-12-01585-s001.zip]

Archive with 1 entries (1 files):
- plants-2311156-supplementary.pdf
